# Supplementary material for: Cysteine protease and cystatin expression and activity during soybean nodule development and senescence
Source: BMC Plant Biol. 2014 Nov 18;14:294. doi: 10.1186/s12870-014-0294-3 (PMC4243279; doi:10.1186/s12870-014-0294-3)
Supplement: Additional file 1: — Cystatin sequences identified in soybean nodules by RNAseq analysis with similarity to oryzacystatin-I. * indicates cystatins transcriptionally active in nodules. [file 12870_2014_294_MOESM1_ESM.xlsx]

## Sheet: Additional file 1
	FPKM
CYS	4w	8w	14w
Glyma04g10360	0	0	0	-
Glyma05g28250	23	26	40	*
Glyma07g39590	2	1	1	-
Glyma08g11210	0	0	0
Glyma09g01360	0	0	0	-
Glyma09g16960	0	0	0	-
Glyma11g06850	0	0	0	-
Glyma11g36780	0	0	0	-
Glyma13g04250	98	97	64	*
Glyma13g25870	68	63	68	*
Glyma13g27980	0	0	0	-
Glyma14g04250	2	7	12	*
Glyma14g04260	0	0	1	-
Glyma14g04291	0	0	0	-
Glyma15g12211	100	163	234	*
Glyma15g36180	26	40	56	*
Glyma18g00690	0	0	0	-
Glyma18g12240	0	0	1	-
Glyma19g39400	0	0	0	-
Glyma20g08800	86	74	56	*
