# Supplementary material for: Cysteine protease and cystatin expression and activity during soybean nodule development and senescence
Source: BMC Plant Biol. 2014 Nov 18;14:294. doi: 10.1186/s12870-014-0294-3 (PMC4243279; doi:10.1186/s12870-014-0294-3)
Supplement: Additional file 2: — The predicted signal peptide data generated by TargetP, include the Name, Length of protein, Final NN scores of final prediction (cTP, mTP, SP and other), Prediction of localization (Loc), Reliability class (RC), TPlen (Predicted presequence length), Chloroplast (C), Mitochondrion (M), Secretory pathway (S) and any other location (−). The reliability classes are indicated as differences (diff) between the best second best prediction, expressed from high to low; 1: diff >0.800, 2: 0.800 > diff >0.600, 3: 0.600 > diff >0.400, 4: 0.400 > diff >0.200 and 5: 0.200 > diff. [file 12870_2014_294_MOESM2_ESM.xlsx]

## Sheet: Additional file 2
	Name	Length	cTP	mTP	SP	other	Loc	RC	TPlen
CYP	Glyma0079s00280	343	0.001	0.169	0.963	0.029	S	2	27
	Glyma0079s00290	343	0.001	0.121	0.985	0.038	S	1	27
	Glyma0079s00300	352	0.001	0.163	0.974	0.024	S	1	22
	Glyma02g15831	220	0.041	0.24	0.034	0.877	_	2	-
	Glyma02g28980	103	0.155	0.095	0.098	0.844	_	2	-
	Glyma03g38520	357	0.005	0.044	0.978	0.038	S	1	28
	Glyma04g01630	349	0.013	0.01	0.997	0.018	S	1	24
	Glyma04g01640	349	0.015	0.019	0.992	0.017	S	1	24
	Glyma04g03020	366	0.01	0.032	0.949	0.178	S	2	19
	Glyma04g03090	439	0.001	0.063	0.988	0.032	S	1	27
	Glyma04g04400	367	0.003	0.033	0.993	0.051	S	1	24
	Glyma04g36470	362	0.007	0.038	0.974	0.069	S	1	22
	Glyma05g20930	366	0.006	0.027	0.987	0.077	S	1	20
	Glyma05g29131	347	0.06	0.076	0.439	0.601	_	5	-
	Glyma05g29181	178	0.019	0.087	0.72	0.432	S	4	17
	Glyma06g01710	350	0.008	0.078	0.969	0.027	S	1	25
	Glyma06g01730	350	0.017	0.01	0.995	0.024	S	1	25
	Glyma06g03050	366	0.008	0.032	0.959	0.174	S	2	21
	Glyma06g04540	333	0.001	0.034	0.965	0.165	S	2	24
	Glyma06g18390	362	0.008	0.036	0.969	0.079	S	1	22
	Glyma06g42485	306	0.012	0.068	0.918	0.03	S	1	26
	Glyma06g42520	339	0.004	0.155	0.936	0.012	S	2	25
	Glyma06g42545	148	0.019	0.141	0.923	0.022	S	2	26
	Glyma06g42590	338	0.004	0.089	0.973	0.029	S	1	26
	Glyma06g42610	338	0.004	0.089	0.973	0.029	S	1	26
	Glyma06g42620	342	0.002	0.392	0.949	0.015	S	3	26
	Glyma06g42630	339	0.004	0.155	0.936	0.012	S	2	25
	Glyma06g42640	342	0.015	0.106	0.903	0.012	S	2	25
	Glyma06g42661	406	0.002	0.14	0.959	0.061	S	1	26
	Glyma06g42670	336	0.002	0.146	0.991	0.013	S	1	26
	Glyma06g42750	342	0.009	0.111	0.913	0.016	S	1	25
	Glyma06g42780	341	0.009	0.076	0.929	0.024	S	1	26
	Glyma06g43090	343	0.001	0.163	0.974	0.024	S	1	22
	Glyma06g43100	343	0.001	0.121	0.985	0.038	S	1	27
	Glyma06g43160	352	0.001	0.163	0.974	0.024	S	1	22
	Glyma06g43170	279	0.092	0.131	0.064	0.836	_	2	-
	Glyma06g43251	245	0.002	0.043	0.989	0.015	S	1	27
	Glyma06g43530	343	0.001	0.1	0.986	0.037	S	1	27
	Glyma06g43540	343	0.001	0.203	0.976	0.021	S	2	22
	Glyma07g27971	187	0.002	0.053	0.989	0.058	S	1	20
	Glyma07g32650	340	0.006	0.156	0.914	0.052	S	2	26
	Glyma08g12270	379	0.125	0.127	0.633	0.027	S	3	17
	Glyma08g12340	362	0.004	0.121	0.98	0.012	S	1	26
	Glyma09g08100	354	0.005	0.071	0.982	0.038	S	1	22
	Glyma10g23650	421	0.092	0.104	0.143	0.921	_	2	-
	Glyma10g35100	380	0.002	0.201	0.959	0.032	S	2	27
	Glyma11g12130	363	0.003	0.017	0.977	0.164	S	1	22
	Glyma11g20400	343	0.002	0.068	0.991	0.023	S	1	28
	Glyma12g04340	365	0.003	0.034	0.98	0.135	S	1	22
	Glyma12g08180	343	0.006	0.047	0.985	0.04	S	1	27
	Glyma12g08200	313	0.002	0.045	0.991	0.052	S	1	26
	Glyma12g14540	343	0.001	0.231	0.972	0.02	S	2	27
	Glyma12g14781	231	0.086	0.344	0.031	0.638	_	4	-
	Glyma12g14925	201	0.091	0.459	0.056	0.479	_	5	-
	Glyma12g15120	343	0.001	0.092	0.989	0.03	S	1	27
	Glyma12g15130	343	0.001	0.221	0.977	0.016	S	2	27
	Glyma12g15690	337	0.003	0.07	0.984	0.026	S	1	26
	Glyma12g15725	309	0.006	0.08	0.963	0.128	S	1	22
	Glyma12g15740	287	0.134	0.065	0.364	0.678	_	4	-
	Glyma12g15760	337	0.007	0.058	0.982	0.021	S	1	26
	Glyma12g15780	337	0.007	0.058	0.982	0.021	S	1	26
	Glyma12g15790	333	0.005	0.411	0.819	0.037	S	3	26
	Glyma12g17421	138	0.412	0.076	0.088	0.691	_	4	-
	Glyma12g33581	275	0.009	0.015	0.991	0.067	S	1	25
	Glyma13g30182	517	0.002	0.175	0.982	0.017	S	1	25
	Glyma14g09440	496	0.648	0.031	0.088	0.429	C	4	51
	Glyma14g40670	367	0.001	0.057	0.991	0.056	S	1	21
	Glyma15g08840	369	0.008	0.012	0.992	0.035	S	1	30
	Glyma15g08951	373	0.002	0.069	0.989	0.042	S	1	20
	Glyma15g19580	329	0.003	0.059	0.98	0.054	S	1	22
	Glyma16g16290	366	0.011	0.019	0.984	0.094	S	1	22
	Glyma17g05670	353	0.012	0.042	0.938	0.037	S	1	21
	Glyma17g13530	379	0.094	0.036	0.951	0.095	S	1	40
	Glyma17g18440	366	0.01	0.014	0.992	0.066	S	1	22
	Glyma17g35720	446	0.04	0.036	0.961	0.114	S	1	30
	Glyma17g37400	284	0.002	0.066	0.991	0.043	S	1	19
	Glyma18g09380	285	0.084	0.78	0.007	0.256	M	3	53
	Glyma19g41120	356	0.006	0.075	0.935	0.039	S	1	27
	Glyma20g32454	255	0.173	0.121	0.066	0.824	_	2	-
CYS	Glyma04g10360	114	0.008	0.552	0.618	0.024	S	5	23
	Glyma05g28250	130	0.019	0.018	0.989	0.028	S	1	26
	Glyma07g39590	114	0.007	0.029	0.973	0.112	S	1	20
	Glyma08g11210	103	0.066	0.283	0.055	0.796	_	3	-
	Glyma09g01360	114	0.01	0.547	0.642	0.02	S	5	23
	Glyma09g16960	114	0.008	0.554	0.602	0.024	S	5	23
	Glyma11g06850	114	0.008	0.55	0.661	0.027	S	5	23
	Glyma11g36780	126	0.189	0.039	0.897	0.031	S	2	20
	Glyma13g04250	97	0.06	0.229	0.114	0.851	_	2	-
	Glyma13g25870	245	0.005	0.214	0.876	0.035	S	2	33
	Glyma13g27980	124	0.011	0.021	0.872	0.343	S	3	19
	Glyma14g04250	103	0.049	0.092	0.174	0.917	_	2	-
	Glyma14g04260	200	0.15	0.057	0.086	0.815	_	2	-
	Glyma14g04291	184	0.164	0.033	0.177	0.606	_	3	-
	Glyma15g12211	112	0.018	0.155	0.855	0.046	S	2	22
	Glyma15g36180	245	0.015	0.538	0.396	0.034	M	5	11
	Glyma18g00690	142	0.138	0.049	0.857	0.037	S	2	20
	Glyma18g12240	120	0.042	0.109	0.221	0.885	_	2	-
	Glyma19g39400	114	0.008	0.552	0.618	0.024	S	5	23
	Glyma20g08800	97	0.062	0.217	0.119	0.863	_	2	-
