# Supplementary material for: Cysteine protease and cystatin expression and activity during soybean nodule development and senescence
Source: BMC Plant Biol. 2014 Nov 18;14:294. doi: 10.1186/s12870-014-0294-3 (PMC4243279; doi:10.1186/s12870-014-0294-3)
Supplement: Additional file 3: — Cysteine protease sequences identified in soybean nodules by RNAseq analysis with similarity to papain. * indicates cysteine proteases transcriptionally active in nodules. [file 12870_2014_294_MOESM3_ESM.xlsx]

## Sheet: Additional file 2
	FPKM
CYP	4w	8w	14w
Glyma0079s00280	0	0	0	-
Glyma0079s00290	0	0	0	-
Glyma0079s00300	0	0	0	-
Glyma02g15831	0	0	0	-
Glyma02g28980	0	0	0	-
Glyma03g38520	101	103	144	*
Glyma04g01630	0	0	0	-
Glyma04g01640	0	0	0	-
Glyma04g03020	172	186	235	*
Glyma04g03090	3	3	6	*
Glyma04g04400	9	5	4	*
Glyma04g36470	0	1	3	-
Glyma05g20930	1	1	1	-
Glyma05g29131	0	0	0	-
Glyma05g29181	0	0	0	-
Glyma06g01710	0	0	0	-
Glyma06g01730	0	0	1	-
Glyma06g03050	58	51	84	*
Glyma06g04540	0	0	0	-
Glyma06g18390	0	0	8	*
Glyma06g42485	0	0	0	-
Glyma06g42520	0	0	0	-
Glyma06g42545	0	0	0	-
Glyma06g42590	0	0	0	-
Glyma06g42610	0	0	0	-
Glyma06g42620	0	0	0	-
Glyma06g42630	0	0	0	-
Glyma06g42640	0	0	0	-
Glyma06g42661	0	0	0	-
Glyma06g42670	0	0	0	-
Glyma06g42750	0	0	0	-
Glyma06g42780	0	0	0	-
Glyma06g43090	0	0	0	-
Glyma06g43100	0	0	0	-
Glyma06g43160	0	0	0	-
Glyma06g43170	0	0	0	-
Glyma06g43251	0	0	0	-
Glyma06g43530	0	0	0	-
Glyma06g43540	0	0	2	-
Glyma07g27971	0	0	0	-
Glyma07g32650	0	0	0	-
Glyma08g12270	0	0	0	-
Glyma08g12340	38	2	17	*
Glyma09g08100	87	71	215	*
Glyma10g23650	0	0	0	-
Glyma10g35100	4	5	2	*
Glyma11g12130	2	4	7	*
Glyma11g20400	0	0	0	-
Glyma12g04340	3	3	6	*
Glyma12g08180	0	0	0	-
Glyma12g08200	0	0	0	-
Glyma12g14540	0	0	0	-
Glyma12g14781	0	0	0	-
Glyma12g14925	0	0	0	-
Glyma12g15120	0	0	0	-
Glyma12g15130	0	0	0	-
Glyma12g15690	0	0	0	-
Glyma12g15725	0	0	0	-
Glyma12g15740	0	0	0	-
Glyma12g15760	0	0	0	-
Glyma12g15780	0	0	0	-
Glyma12g15790	0	0	0	-
Glyma12g17421	0	0	0	-
Glyma12g33581	1	1	1	-
Glyma13g30182	0	0	0	-
Glyma14g09440	73	80	261	*
Glyma14g40670	80	106	272	*
Glyma15g08840	0	0	0	-
Glyma15g08951	0	0	0	-
Glyma15g19580	332	365	491	*
Glyma16g16290	0	0	0	-
Glyma17g05670	44	33	37	*
Glyma17g13530	0	0	3	-
Glyma17g18440	0	1	1	-
Glyma17g35720	96	131	418	*
Glyma17g37400	181	202	525	*
Glyma18g09380	0	0	0	-
Glyma19g41120	33	43	103	*
Glyma20g32454	0	0	0	-
