# Supplementary material for: Cysteine protease and cystatin expression and activity during soybean nodule development and senescence
Source: BMC Plant Biol. 2014 Nov 18;14:294. doi: 10.1186/s12870-014-0294-3 (PMC4243279; doi:10.1186/s12870-014-0294-3)
Supplement: Additional file 4: — Primer sets to amplify of target transcripts. [file 12870_2014_294_MOESM4_ESM.xlsx]

## Sheet: Additional file 3
Description		Phytozome ID		5'/3'	Amplicon (bp)
CYP	1	Glyma04g36470	F	TCTTTGGTTCTTGGAGTGGC	145
			R	CGTTAAACCGCTTGTGCTTG
	2	Glyma06g18390	F	ACCAACCTGTTTCTGTAGCC	149
			R	CCAGTAACTAGTCCCATCAACAG
	3	Glyma08g12340	F	CTCCCTTGCTATGTCCAGTAAC	132
			R	TGGAACCTCTTTGCCTTCTC
CYS	4	Glyma05g28250	F	AGGATCTAGGGCGGTTCTC	149
			R	CGTGGCCGATATCTTCATGTAG
	5	Glyma15g36180	F	TCTCAGAACAGCGTCCAAAC	94
			R	CCACCCTAGAAAACTCCAGAAG
Leghemoglobin	6	Glyma11g12980	F	TGCTACCCATTTTAGAACCGG	136
			R	ATCATAAGCTTCTCCCCATGC
VPE	7	Glyma05g04230	F	AACGGCTATGGAAACTACAGG	137
			R	GGTCTGGGATTTAACTCGTCTG
40SrS8	8	Glyma08g43690	F	GCATTATGGCGTTGAGGTTG	144
			R	CGGTTCTGCTTTCGCTTTTC
ELF1B	9	Glyma02g44460	F	GTGGTACGATGCTGTCTCTTC	72
			R	CCACTGAATCTTACCCCTTGAG
