# Supplementary material for: Cysteine protease and cystatin expression and activity during soybean nodule development and senescence
Source: BMC Plant Biol. 2014 Nov 18;14:294. doi: 10.1186/s12870-014-0294-3 (PMC4243279; doi:10.1186/s12870-014-0294-3)
Supplement: Additional file 5: — Primer sets to isolate target cystatin gene sequences. [file 12870_2014_294_MOESM5_ESM.xlsx]

## Sheet: Additional file 4
PhytozomeID		5'/3'
Glyma05g28250	F	GAAGGATCCCGATGGCGGCGTTG
	R	GAGAAGAATTCTCACTGCGTGGAAGGAGCG
Glyma13g04250	F	AAAGGATCCAAATGGCAGCACTTGG
	R	AAGAATTCCTATGCAGGTGCATCTC
Glyma14g04250	F	GAAGGATCCAAATGGCAGCACTGG
	R	GGAGAATTCAGACCGTCACCGAAAGAG
Glyma20g08800	F	GAAGGATCCGAATGGCAGCACTTG
	R	GAAAAGAATTCCTATGCAGGTGCATCTCC
